# Supplementary material for: Medication-Related Osteonecrosis of the Jaws Initiated by Zoledronic Acid and Potential Pathophysiology
Source: Dent J (Basel). 2021 Jul 30;9(8):85. doi: 10.3390/dj9080085 (PMC8392270; doi:10.3390/dj9080085)
Supplement: Supplementary file 1 [file dentistry-09-00085-s001.zip]

Archive with 1 entries (1 files):
- dentistry-1282530-supplementary.pdf
